# Supplementary material for: Astaxanthin Attenuates Chlorpyrifos-Induced Pulmonary Cytotoxicity by Modulating Mitochondrial Redox and Inflammatory Pathways
Source: Curr Issues Mol Biol. 2025 Aug 17;47(8):663. doi: 10.3390/cimb47080663 (PMC12384957; doi:10.3390/cimb47080663)
Supplement: Supplementary file 1 [file cimb-47-00663-s001.zip]

Archive with 1 entries (1 files):
- cimb-3807013-supplementary.pdf
